# Supplementary material for: ST11 Carbapenem-Resistant Klebsiella pneumoniae Clone Harboring blaNDM Replaced a blaKPC Clone in a Tertiary Hospital in China
Source: Antibiotics (Basel). 2022 Oct 7;11(10):1373. doi: 10.3390/antibiotics11101373 (PMC9598860; doi:10.3390/antibiotics11101373)
Supplement: Supplementary file 1 [file antibiotics-11-01373-s001.zip › antibiotics-1929496-TableS1-S3.xls]

## Sheet: Table S1
Table S1. Data Analysis of Growth Curves
Time (hour)	Sig	P value	Mean OD of isolate with blakpc	Mean OD of isolate with blaNDM	Difference	SE of difference	t ratio	q value
0	NA	NA	0.006444	0.003778	0.002667	0.001066	2.502	0.044042
0.5	NA	NA	0.006444	0.003778	0.002667	0.001066	2.502	0.044042
1	NA	NA	0.006667	0.003556	0.003111	0.001015	3.064	0.017743
1.5	NA	NA	0.007556	0.004333	0.003222	0.001056	3.053	0.017743
2	NA	NA	0.01044	0.007111	0.003333	0.001048	3.18	0.015528
2.5	No	0.126444	0.01867	0.01611	0.002556	0.001585	1.612	0.196884
3	No	0.921992	0.04122	0.04078	0.0004444	0.004468	0.09948	0.71781
3.5	No	0.376664	0.07578	0.08167	-0.005889	0.006476	0.9093	0.413998
4	No	0.224082	0.1206	0.1324	-0.01189	0.0094	1.265	0.310147
4.5	No	0.115992	0.1622	0.1806	-0.01833	0.01103	1.662	0.188461
5	Yes	0.000468	0.1772	0.2072	-0.03	0.006853	4.378	0.002188
5.5	Yes	5e-06	0.1853	0.2254	-0.04011	0.005968	6.721	4.3e-05
6	Yes	5e-06	0.1928	0.2424	-0.04967	0.007367	6.742	4.3e-05
6.5	Yes	6e-06	0.2008	0.2556	-0.05478	0.008259	6.632	4.3e-05
7	Yes	3e-06	0.2099	0.2629	-0.053	0.007665	6.915	4.3e-05
7.5	Yes	1e-06	0.2206	0.265	-0.04444	0.005944	7.477	4.3e-05
8	Yes	3.8e-05	0.231	0.2704	-0.03944	0.007012	5.625	0.000236
8.5	Yes	0.000445	0.2409	0.2831	-0.04222	0.009592	4.402	0.002188
9	Yes	0.000677	0.2528	0.3044	-0.05167	0.0123	4.201	0.002813
9.5	Yes	0.001866	0.2664	0.321	-0.05456	0.01467	3.719	0.006684
10	Yes	0.001967	0.2778	0.339	-0.06122	0.01657	3.694	0.006684
10.5	Yes	0.002326	0.2887	0.3558	-0.06711	0.01857	3.615	0.007244
11	Yes	0.003109	0.2984	0.3677	-0.06922	0.01991	3.477	0.008937
11.5	Yes	0.008203	0.3117	0.3807	-0.069	0.02288	3.016	0.018032
12	Yes	0.022107	0.3259	0.3894	-0.06356	0.02508	2.534	0.044042
12.5	Yes	0.046476	0.3388	0.3971	-0.05833	0.02703	2.158	0.082706
13	No	0.094708	0.3542	0.4069	-0.05267	0.02965	1.776	0.160874
13.5	No	0.147663	0.3666	0.4142	-0.04767	0.03133	1.521	0.220727
14	No	0.195845	0.3784	0.4236	-0.04511	0.03342	1.35	0.28149
14.5	No	0.234497	0.3899	0.4321	-0.04222	0.03418	1.235	0.312969
15	No	0.245843	0.4007	0.443	-0.04233	0.03514	1.205	0.316798
15.5	No	0.286654	0.411	0.4509	-0.03989	0.03619	1.102	0.357076
16	No	0.300966	0.421	0.4608	-0.03978	0.03721	1.069	0.362809
16.5	No	0.332945	0.4343	0.4718	-0.03744	0.0375	0.9984	0.377035
17	No	0.326572	0.4476	0.4857	-0.03811	0.03766	1.012	0.377035
17.5	No	0.403527	0.4618	0.4944	-0.03267	0.03807	0.8581	0.430851
18	No	0.478118	0.4756	0.503	-0.02744	0.03778	0.7263	0.496313
18.5	No	0.563256	0.4884	0.5104	-0.022	0.03727	0.5903	0.568889
19	No	0.666725	0.501	0.5178	-0.01678	0.03824	0.4387	0.622888
19.5	No	0.772236	0.5206	0.5316	-0.011	0.03736	0.2944	0.674736
20	No	0.811083	0.5304	0.5396	-0.009111	0.03749	0.243	0.674736
20.5	No	0.95309	0.541	0.5432	-0.002222	0.03719	0.05976	0.726877
21	No	0.914755	0.558	0.554	0.004	0.03678	0.1087	0.71781
21.5	No	0.886776	0.5628	0.5576	0.005222	0.0361	0.1447	0.71781
22	No	0.8125	0.5758	0.5673	0.008444	0.03502	0.2412	0.674736
22.5	No	0.77819	0.5812	0.5714	0.009778	0.03413	0.2865	0.674736
23	No	0.733168	0.587	0.5754	0.01156	0.03331	0.3469	0.668255
23.5	No	0.659732	0.59	0.5753	0.01467	0.03269	0.4486	0.622888
24	No	0.60395	0.5977	0.5808	0.01689	0.03192	0.5292	0.593937

## Sheet: Table S2
Table S2. The competition index of the three groups of strains
	Time
	0h	4h	8h	12h	24h
N1/K1	1	1.74	3.09	2.9	6.27
N1/K1	1	1.66	2.22	2.83	5.33
N1/K1	1	1.81	2.62	2.91	4.86
N2/K2	1	1.53	3.46	3.85	3.73
N2/K2	1	1.79	2.85	4.5	4.4
N2/K2	1	1.27	3.04	3.41	4.86
N3/K3	1	1.6	2.9	4.59	7.05
N3/K3	1	1.59	2.83	4.24	5.7
N3/K3	1	1.44	2.91	3.78	6.79

## Sheet: Table S3
Table S3. t-test analysis of competition index of strains at different time points
	Mean of 1	Mean of 2	Difference	SE of Difference	t	p-value
4h VS 0h	1.603	1	0.603	0.05807	10.39	<0.0001
8h VS 0h	2.88	1	1.88	0.1127	16.69	<0.0001
12h VS 0h	3.668	1	2.668	0.2312	11.54	<0.0001
24h VS 0h	5.443	1	4.443	0.3701	12.01	<0.0001
24h VS 12h	5.443	3.668	1.776	0.4364	4.069	0.0009
12h VS 8h	3.668	2.88	0.7878	0.2572	3.063	0.0074
8h VS 4h	2.88	1.603	1.277	0.1268	10.07	<0.0001
